# Supplementary material for: The Italian Validation of the Beck Cognitive Insight Scale: Underlying Factor Structure in Psychotic Patients and the General Population
Source: Int J Environ Res Public Health. 2023 Aug 24;20(17):6634. doi: 10.3390/ijerph20176634 (PMC10487986; doi:10.3390/ijerph20176634)
Supplement: Supplementary file 1 [file ijerph-20-06634-s001.zip]

Archive with 1 entries (1 files):
- ijerph-2451018-supplementary.pdf
